# Supplementary material for: Effects of Landscape Features on Bird Community in Winter Urban Parks
Source: Animals (Basel). 2022 Dec 6;12(23):3442. doi: 10.3390/ani12233442 (PMC9735841; doi:10.3390/ani12233442)
Supplement: Supplementary file 1 [file animals-12-03442-s001.zip]

Archive with 1 entries (1 files):
- animals-2042410-supplementary.pdf
